# Supplementary material for: Catabolic efficiency of aerobic glycolysis: The Warburg effect revisited
Source: BMC Syst Biol. 2010 May 6;4:58. doi: 10.1186/1752-0509-4-58 (PMC2880972; doi:10.1186/1752-0509-4-58)
Supplement: Additional file 1 — Supplementary tables. Supplementary Tables S2, S3 and S4 [file 1752-0509-4-58-S1.XLS]

## Sheet: Table S2
LS mouse cells
f_G	f_L	f_M	f_ATP
0.410156	0.005859	0.415205	15.7895
0.632812	0.005859	0.608187	23.1228
0.691406	0.005859	0.666667	25.3451
0.9375	0.1875	0.672515	25.9306
0.984375	0.28125	0.736842	28.5625
1.08984	0.439453	0.695906	27.3234
1.32422	0.621094	0.730994	29.02
2.10938	1.39453	0.701754	29.4557
f_L	Computed as half the lactate excretion rate
f_ATP	Computed as 2 f_L + 38 f_M
Units	micromol per 10^6 cells per day
Source	Sincalir R (1974) Response of mammalian cells to controlled growth rates in steady-state continuous culture. In Vitro 10, 295-305. Figure 3.

## Sheet: Table S3
Hybridoma cells
f_G	2 f_L
0.031	0.001
0.032	0.002
0.036	0.001
0.045	0.006
0.046	0.01
0.047	0.008
0.048	0.009
0.054	0.018
0.04	0.014
0.07	0.037
0.086	0.093
0.1	0.116
0.152	0.195
0.185	0.259
0.127	0.173
Units	mmol/10^9 cells/h
Source	Gambhir A et al (2003) Analysis of cellular metabolism of hybridoma cells at distict physiological states. J Biosci Bioeng 95, 317-327. Table 4.

## Sheet: Table S4
Mixture of cancer and normal cells
Source	Zu XL and Guppy M (2004) Cancer metabolism: facts, fantasy, and finction. Biochem Biophys Res Comm 313, 459-465. Table 2.
f_G	Computed as Lactate production/2 + Oxidative ATP production/36
f_L	Computed as Lactate production/2
Normal cells
Cell type	Oxidative ATP production	Unit	Lactate production	Unit	Mass factor (to 1/mg)	Time factor (to 1/h)	Concentration factor (to micromol)	f_G (mmol/h/g)	fL (mmol/h/g)
Adult mouse liver	4.69	micromol/h/mg	0.0446	micromol/h/mg	1	1	1	0.152578	0.0223
Adult mouse kidney	4.6	micromol/h/mg	0.0446	micromol/h/mg	1	1	1	0.150078	0.0223
Mouse macrophages	243	nmol/h/mg	51.9	nmol/h/mg	1	1	0.001	0.0327	0.02595
Pig platelets	1.32	mmol/min/10^11 platelets	1.77	mmol/min/10^11 platelets
Rat anococcygeus smooth muscle	2.08	mmol/min/g	0.212	mmol/min/g	0.001	60	1	0.00982667	0.00636
Neonatal rat cardiomyocytes	16.39	nmol/min/10^6 cells	0.4	nmol/min/10^6 cells
Rabbit erythrocytes	2	mmol/h/cell	2.74	mmol/h/cell
Rabbit reticulocytes	201.7	mmol/h/cell	4.83	mmol/h/cell
Rat thymocytes (resting)	957	mmol/h/10^10 cells	40	mmol/h/10^10 cells
Rat thymocytes (proliferating)	880	mmol/h/10^10 cells	1363	mmol/h/10^10 cells
Rat heart H9c2	1282.5	nmol/h/10^6 cells	33	nmol/h/10^6 cells
Dog kidney cells	72.8	nmol/min/mg	24.3	nmol/min/mg	1	60	0.001	0.850333	0.729
Porcine coratid artery smooth muscle	0.37	micromol/min/g	0.103	micromol/min/g	0.001	60	1	0.00370667	0.00309
Rat coronary endothelial cells	22.4	nmol/min/mg	25.4	nmol/min/mg	1	60	0.001	0.799333	0.762
Human platelets	19	mmol/h/10^10 platelets	6	mmol/h/10^10 platelets
In vivo rat small intestine	9750	nmol/min/g intestine	154.3	nmol/min/g intestine
Cancer cells
Cell type	Oxidative ATP production	Unit	Lactate production	Unit
Mouse ascites cancer	2.19	micromol/h/mg	2.68	micromol/h/mg	1	1	1	1.40083	1.34
Hepatoma 5123	25.35	microl/h/35-40mg	0.5	microl/35-40mg	0.0266667	1	1	0.0254444	0.00666667
Hepatoma 5123	33	micromol/h/30-35mg	0.84	micromol/30-35mg	0.0307692	1	1	0.0411282	0.0129231
Sarcoma 37 ascites	53	micromol/h/30-35mg	24.6	micromol/30-35mg	0.0307692	1	1	0.423761	0.378462
Hepatoma Reuber H-35	82	micromol/h/30-35mg	1	micromol/h/30-35mg	0.0307692	1	1	0.0854701	0.0153846
Hepatoma Morris 3924A	19	micromol/h/30-35mg	8.3	micromol/h/30-35mg	0.0307692	1	1	0.143932	0.127692
Hepatoma Morris 7793	107.5	micromol/h/30-35mg	0.65	micromol/h/30-35mg	0.0307692	1	1	0.10188	0.01
Hepatoma Morris 7795	66	micromol/h/30-35mg	1.4	micromol/h/30-35mg	0.0307692	1	1	0.0779487	0.0215385
Hepatoma Morris 7800	79	micromol/h/30-35mg	4.9	micromol/h/30-35mg	0.0307692	1	1	0.142906	0.0753846
Hepatoma Morris 7288C	20	micromol/h/30-35mg	7.7	micromol/h/30-35mg	0.0307692	1	1	0.135556	0.118462
Hepatoma Morris 7316B	120.5	micromol/h/30-35mg	9.7	micromol/h/30-35mg	0.0307692	1	1	0.252222	0.149231
Hepatoma Morris 3683	23	micromol/h/30-35mg	17	micromol/h/30-35mg	0.0307692	1	1	0.281197	0.261538
Hepatoma Dunings LC18	13	micromol/h/30-35mg	7	micromol/h/30-35mg	0.0307692	1	1	0.118803	0.107692
Hepatoma Primary DAB	18.5	micromol/h/30-35mg	4.1	micromol/h/30-35mg	0.0307692	1	1	0.0788889	0.0630769
Hepatoma Novicoff	11	micromol/h/30-35mg	19.4	micromol/h/30-35mg	0.0307692	1	1	0.307863	0.298462
AS-30D Hepatoma	65	micromol/h/30-35mg	1.35	micromol/h/30-35mg	0.0307692	1	1	0.0763248	0.0207692
Hepatoma 7777	Data not shown		433	nmol/h/mg protein
Ehrlich ascites tumord	2.75	nmol/min/10^6 cells	1.3	nmol/min/10^6 cells
Ehrlich mouse ascites tumourd	466	mmol/h/cell	260.2	mmol/h/cell
Ehrlich ascitesd	118.2	nmol/min/mg	60.2	nmol/min/mg	1	60	0.001	2.003	1.806
Ehrlich ascites tumourd	7.5	nmol/min/10^6 cells	4.62	nmol/min/10^6 cells
Mouse fibrosarcoma l929	25.5	micromol/h/mg	0.08	micromol/h/mg	1	1	1	0.748333	0.04		Outlier
Transformed hamster brain	106.4	nmol/min/mg	44.1	nmol/min/mg	1	60	0.001	1.50033	1.323
Transformed erythroid precursors (J2E cells)	5.52	micromol/h/10^7 cells	1.23	micromol/h/10^7 cells
Breast carcinomae	9.25	micromol/g/min	0.45	micromol/g/min	0.001	60	1	0.0289167	0.0135
Ovarian carcinomae	9.16	micromol/g/min	0.29	micromol/g/min	0.001	60	1	0.0239667	0.0087
Melanomae	14.8	micromol/g/min	0.5	micromol/g/min	0.001	60	1	0.0396667	0.015
Thyroid carcinomae	13.7	micromol/g/min	0.55	micromol/g/min	0.001	60	1	0.0393333	0.0165
Uterine carcinomae	9.92	micromol/g/min	0.57	micromol/g/min	0.001	60	1	0.0336333	0.0171
Lung carcinomae	20.4	micromol/g/min	1.13	micromol/g/min	0.001	60	1	0.0679	0.0339
Rat tumour (DS-carcinosarcoma)	21.6	micromol/g/min	1.57	micromol/g/min	0.001	60	1	0.0831	0.0471
